# Supplementary material for: Unusual echolocation behaviour of the common sword-nosed bat Lonchorhina aurita: an adaptation to aerial insectivory in a phyllostomid bat?
Source: R Soc Open Sci. 2019 Jul 31;6(7):182165. doi: 10.1098/rsos.182165 (PMC6689612; doi:10.1098/rsos.182165)
Supplement: Percentage of CF and CF-FM calls. [file rsos182165supp2.xls]

## Sheet: Tabelle1
Open
Call type	Sequence #	Number of calls			# calls	%
CF	1	13		all calls	270	100
	2	6		CF	102	37.7778
	4	4		CF-FM	168	62.2222
	14	8
	15	5
	16	5
	17	6
	18	13
	19	18
	20	24
CF total call #		102
CF-FM	1	13
	2	18
	4	17
	14	16
	15	18
	16	17
	17	15
	18	27
	19	15
	20	12
CF-FM total call #		168
Total # of calls		270
Closed
Call type	Sequence #	Number of calls			# calls	%
CF	3	2		all calls	19	100
CF-FM	3	15		CF	2	10.5263
Total # of calls		17		CF-FM	17	89.4737
