# Supplementary material for: Unusual echolocation behaviour of the common sword-nosed bat Lonchorhina aurita: an adaptation to aerial insectivory in a phyllostomid bat?
Source: R Soc Open Sci. 2019 Jul 31;6(7):182165. doi: 10.1098/rsos.182165 (PMC6689612; doi:10.1098/rsos.182165)
Supplement: Echolocation parameters of Lonchorhina aurita [file rsos182165supp3.xls]

## Sheet: Echolocation parameters
File No.	Habitat	country	mean duration [ms]	SD of call duration [ms]	no. calls for duration	mean bandwidth [kHz]	SD of bandwidth [kHz]	no. calls for bandwidth	mean peak frequency [kHz]	SD of peak frequency [kHz]	no. calls for peak frequency (*)
1	open	Costa Rica	5.882	1.46727	5	5.9884	3.71631	5	43.5146	1.59784	11
2	open	Costa Rica	7.67751	0.694203	8	7.412	4.10924	8	42.3257	2.04308	14
3	closed	Costa Rica	3.61418	0.821908	6	7.90129	0.887626	6	43.7391	1.39787	16
4	open	Costa Rica	6.17296	0.440815	6	5.05146	5.03868	6	43.1288	1.55187	26
5	closed	Costa Rica	4.08333	0.22658	15	7.92567	0.247969	15	44.2073	1.13362	17
6	closed	Panama	2.69179	0.861292	14	9.85436	0.920952	14	44.7751	1.15075	14
7	closed	Panama	2.25083	0.776432	8	8.50023	0.763859	8	45.4985	1.17891	13
8	closed	Panama	2.555	0.613318	10	8.5125	0.43745	10	44.1074	0.74147	11
9	closed	Panama	2.884	0.742667	15	9.06047	1.16805	15	44.701	1.16792	15
10	closed	Panama	2.45617	0.536053	17	10.6711	0.327467	17	43.125	0.988297	17
11	closed	Panama	2.245	0.70063	12	8.98958	0.851424	12	43.6892	1.71543	12
12	closed	Panama	2.30819	0.493285	11	9.48686	0.689308	11	45.5739	0.744164	11
13	closed	Panama	2.57444	0.407066	9	9.62144	0.959712	9	46.4478	0.803635	13
14	open	Panama	6.98167	0.878258	6	7.92567	3.48847	6	46.4405	1.51095	13
15	open	Panama	6.32455	0.338626	11	8.77964	0.687998	11	46.0152	2.0742	14
16	open	Panama	6.62167	0.412395	12	8.41467	0.535756	12	48.1837	0.237955	16
17	open	Panama	6.07833	1.15627	12	7.7055	2.43728	12	47.1605	1.71943	18
18	open	Panama	7.0575	0.453581	8	8.36613	0.543418	8	46.5729	2.57713	13
19	open	Panama	7.15455	0.331009	11	7.92545	0.415142	11	47.4059	0.329894	14
20	open	Panama	5.53054	1.16282	9	7.81128	2.75167	9	45.9876	2.5275	13
	(*)	Reliable measurements of call duration and bandwidth are only possible on calls recorded with extremely good signal to noise ratio while measurements on peak frequency are also possible
		on slightly weaker calls. For that reason we had to exclude some calls for the first set of measurements.
